# Supplementary material for: Investigation on Novel E/Z 2-Benzylideneindan-1-One-Based Photoswitches with AChE and MAO-B Dual Inhibitory Activity
Source: Molecules. 2023 Aug 3;28(15):5857. doi: 10.3390/molecules28155857 (PMC10421270; doi:10.3390/molecules28155857)
Supplement: Supplementary file 1 [file molecules-28-05857-s001.zip]

Archive with 1 entries (1 files):
- molecules-2496999-supplementary.pdf
